# Supplementary material for: Clinical experience and cost evaluation of magnetic resonance imaging -only workflow in radiation therapy planning of prostate cancer
Source: Phys Imaging Radiat Oncol. 2021 Jul 17;19:66–71. doi: 10.1016/j.phro.2021.07.004 (PMC8295845; doi:10.1016/j.phro.2021.07.004)
Supplement: Supplementary data 2 [file mmc2.xlsx]

## Sheet: Table in Supplementary Material
	Input data				Comparison of costs of prostate cancer patients (a selected parameter)
						MRI-ONLY per patient		CT+MRI per patient		CT-ONLY per patient		CT+MRI per patient
												selected fixed price
	Estimated amout of prostate cancer patients per year	250			Amount of prostate cancer patients in a certain workflow	230		230		20		230
	Estimated amount of other patients imaged with a MRI scannere per year	450
	Estimated amount of other patients imaged with a CT scanner per year	1300			Capital costs
					MRI scanner	208.154		208.154
	Write-off period for the scanners	10			Renovation of an MRI scanner room	29.4118		29.4118
	Percentage of CT-only prostate cancer patients	0.08			CT scanner			33.5484		33.5484		33.5484
					Renovation of a CT scanner room			4.51613		4.51613		4.51613
	Personnel costs per year
	Therapists	48000			Operational costs
	Physicists	73000			Maintenance of an MRI scanner	105.294		105.294
	Oncologists	85000			Maintenance of a CT scanner			51.871		51.871		51.871
					MRI coil raplacements	36.7647		36.7647
					CT's x-ray tube replacements			27.9355		27.9355		27.9355
	MRI scanner costs
	Capital costs of investment	1415450			Personnel costs
	Annual maintenance of a scanner	71600			MRI image acquisitions (therapist)	23.9444		23.9444
	MRI coil raplacements per year	25000			CT image acquisitions (therapist)			5.55852		5.55852		5.55852
	Renovation of an MRI scanner room	200000			Target & OAR structure countourings (oncologists)	19.9422		20.7093
					CT & MRI image registrations (physicists)			2.6011		2.6011		2.6011
	CT scanner costs				Fixed price for an external MRI examination							320
	Capital costs of investment	520000
	Annual maintenance of a scanner	80400				423.512		550.309		126.031		446.031
	CT's x-ray tube replacements per year	43300
	Renovation of a CT scanner room	70000
	Service costs purchased outside
	Fixed price for an external MRI examination	320
	Working times				Comparison of annual cost (a selected parameter) including costs of selected percentage of CT-only patients
	Duration (minutes) of an MRI image acquisition for a prostate cancer patient (therapist)	56
	Duration (minutes) of a CT image acquisition for a prostate cancer patient (therapist)	13
	Duration of target & OAR structure contouring (minutes) in an MRI-only workflow (oncologist)	26			MRI-only workflow per year plus selected percentage of CT-only patients	99928.3
	Duration of target & OAR structure contouring (minutes) in a CT+MRI workflow (oncologist)	27
	Duration of target & OAR structure contouring (minutes) in a CT-only workflow (oncologist)	16			MRI-only workflow (fixed price) per year plus selected percentage of CT-only patients	105108
	CT & MRI image registration (minutes) (physicist)	4
					CT+MRI workflow per year plus selected percentage of CT-only patients	129092
	Working hours per year for therapists	1871
	Working hours per year for physicists	1871
	Working hours per year for oncologists	1847
